# Supplementary material for: Image dataset acquired from an unmanned aerial vehicle over an experimental site within El Soldado estuary in Guaymas, Sonora, México
Source: Data Brief. 2020 Mar 14;30:105425. doi: 10.1016/j.dib.2020.105425 (PMC7136584; doi:10.1016/j.dib.2020.105425)
Supplement: Supplementary file 1 [file mmc1.xml]

<?xml version="1.0" encoding="utf-8" standalone="no"?>
<data>
  <datasets>
    <author>msebastian.encinas@gmail.com;sebas_e96@hotmail.com</author>
    <type>1</type>
    <dataset>
      <name>Image dataset acquired from an unmanned aerial vehicle over an experimental site within El Soldado estuary in Guaymas, Sonora, México.</name>
      <caption />
      <description>This dataset contains 314 aerial photographs taken in March 02, 2019 at 9 a.m. (UTC - 07:00) over an experimental site instrumented with an eddy covariance tower and meteorological sensors at "El Soldado" estuary located at the South-eastern margin of the Gulf of California (coordinates).This dataset was used as a mapping tool and support for the project: "Caracterización de los almacenes y flujos de carbono en pastos marinos de regiones bioclimáticas contrastantes de México.</description>
      <filetype>
        <name />
      </filetype>
      <filesize />
      <source>0</source>
      <sourcename>Original Data</sourcename>
      <access>
        <type>1</type>
        <name>Data available in data repository</name>
        <reponame>Mendeley Data</reponame>
        <PersistentId>10.17632/v6zcdkjzjd.1</PersistentId>
        <deeplinkurl>https://data.mendeley.com/datasets/v6zcdkjzjd/1</deeplinkurl>
      </access>
    </dataset>
  </datasets>
</data>
